# Supplementary material for: Mediators of the stimulatory effect of S1P on colonic Na+/K+ ATPase
Source: PLoS One. 2025 Aug 26;20(8):e0330818. doi: 10.1371/journal.pone.0330818 (PMC12380338; doi:10.1371/journal.pone.0330818)
Supplement: S1 data set — Raw values for Figs 1–7. (XLSX) [file pone.0330818.s001.xlsx]

## Sheet: Fig 1
								0 min	15 min	75 min	90 min	120 min	150 min	180 min
								82.68	41.34	126.99	211.65	204.24	182.68	190.97
								100	50	153.6	256	247	220.93	230.93
								117.32	58.66	180.21	300.35	289.76	259.18	270.89
								0min	15min	75min	90min	120min	150min	180min
							aver	100	50	153.6	256	247	220.933	230.933
							SEM	4.89898	3.87298	7.95937	19.3991	14.6514	23.3451	16.1252
				Control	CYM5520				Control	FTY	JTE	JTE + FTY				Control	FTY720P	CAY10444	CAY10444+FTY720P					Control	CYM
				85.03	205.35				91.97	186.61	82.44	91.51				60	229.32	146.28	208.68					85.03	91.47
				100	243.46				100	199.55	89.04	100.67				100	199.07	128.1	185.49					100	105.33
				114.97	281.57				108.03	212.49	95.64	109.83				139	186.03	120.29	175.52					114.97	119.19
				control	CYM5520				Control	FTY	JTE	JTE+FTY				Control	FTY720P	CAY10444	CAY10444+FTY720P					cntrl	cym5541
			percentage	100	243.464			percentage	100	199.546	90.2432	102.028			percentage	100	199.075	128.098	185.488				percentage	100	105.328
			error	3.87346	11.8755			error	8.23531	12.255	5.81132	7.27003			error	22.9671	35.215	23.1224	34.5182				error	8.64396	7.99923
								N	3	3	3	3			n	3	3	3	3				n	3	3

## Sheet: Fig 2
			Control	FTY720P	Calphostin	Calphostin + FTY720P				Control	PMA				Control	FTY720P	BAPTA/AM	BAPTA/AM + FTY720P
			75.47	169.97	46	54.03				68.23	123.71				82.8	139.67	55.35	98.35
			100	212.07	60.69	70.53				100	190.08				100	167.19	66.11	116.87
			124.53	254.17	75.38	87.03				131.77	256.45				117.2	194.72	76.87	135.39
			Cntrl	FTY720P	Calphostin	Calphostin + FTY				Cntrl	PMA				Cntrl	FTY720P	BAPTA/AM	BAPTA/AM + FTY720P
		percentage	100	212.072	60.6907	70.5307			percentage	100	190.077			percentage	100	167.195	66.1133	116.872
		error	14.1678	24.3133	8.48502	9.52498			error	18.3399	38.3125			error	9.9286	15.8836	6.21078	10.6988
		n	3	3	3	3			n	3	3			n	3	3	3	3

## Sheet: Fig 3
		Cntrl	FTY720P	Indo	Indo + FTY			Cntrl	PGE2			Ctrl	PGE2	Calphostin	Calphostin+PGE2
		2.11	4.69	1.9286	2.01			2.395	4.6448			2.6872	4.351	2.3201	3.9
		2.5	4.259	2.1246	2.1566			2.42	4.55			2.155	4.5646	2.45	4.1
		2.79	4.09	2.206	2.2666			3.1	5.1552			3.1128	5.2546	2.9004	4.4879
		Cntrl	FTY720P	Indo	Indo + FTY				Cntrl	PGE2			Ctrl	PGE2	Calphostin	Calphostin+PGE2
	percentage	100	176.203	84.5838	86.9351			percentage	100	181.301		percentage	100	178.129	96.4236	156.982
	error	11.2949	15.8267	7.53492	7.56888			error	12.3793	17.3955		error	14.7766	21.2637	12.0612	17.6465
	n	3	3	3	3			n	3	3		n	3	3	3	3
		Control	FTY720P	Indo	Indo + FTY				Ctrl	PGE2			Ctrl	PGE2	Calphostin	Calphostin + PGE2
		80.43	148.78	71.53	73.83				78.56	151.18			74.42	141.31	75.53	126.41
		100	176.2	84.58	86.94				100	181.3			100	178.13	96.42	156.98
		119.57	203.62	97.63	100.05				121.44	211.42			125.58	214.95	117.31	187.55
										Control	PMA	NFΚB inhibitor	NFΚB inhibitor + PMA					Control	FTY720P	NFΚB inhibitor	NFΚB inhibitor + FTY720P
		Ctrl	PMA	Indomethacin	Indo + PMA					94.34	172.24	89.18	92.72					78.07	197.95	89.22	76.14
		70.97	188.44	59.8	69.02					100	210	102	114					100	235.14	110.85	98.46
		100	240.49	83.32	98.99					105.66	247.76	114.82	135.28					121.93	272.33	132.48	120.78
		129.03	292.54	106.84	128.97
		Cntrl	PMA	Indomethacin	Indomethacin + PMA					Cntrl	PMA	NFΚB inhibitor	NFΚB inhibitor+PMA					Cntrl	FTY720P	NFΚB inhibitor	NFΚB inhibitor+FTY720P
	percentage	100	240.492	83.3219	98.9963				percentage	100	210	102	114				percentage	100	235.142	110.851	98.4577
	error	16.7666	30.0545	13.5841	17.3106				error	3.26599	21.8026	7.39866	12.2851				error	12.6604	21.4842	12.4862	12.8884
	n	3	3	3	3				n	3	3	3	3				n	3	3	3	3
										Ctrl	PGE2	NFĸB inhibitor	NFĸB inhibitor + PGE2
										78.68	144.41	70.83	143.2
										100	181.97	85.07	171.24
										121.32	219.52	99.31	199.29
										Cntrl	PGE2	NFĸB inhibitor	NFĸB inhibitor + PGE2
									percentage	100	181.966	85.0664	171.244
									error	12.311	21.6891	8.22563	16.1974
									n	3	3	3	3

## Sheet: Fig 4
	Control	PGE2	SC-1922	PGE2 + SC-1922				Control	PGE2	PF-04418948	PGE2 + PF				Control	Group 2	Group 3	Group 4				Control	PGE2	BGC	PGE2 + BGC
	79.23	150.41	74.31	137.52				83.19	170.63	90.76	182.4				83.26	142.76	83.21	144.06				81.24	152.37	95.13	76.54
	92.31	170.68	88.94	159.39				94.4	200.66	110.09	210.05				100	173.37	105.01	175.07				100	190	110.15	106.42
	107.69	190.96	101.57	181.27				105.6	230.69	129.41	237.7				116.74	203.98	126.82	206.08				118.76	227.63	125.17	136.3
	120.77	211.23	116.2	203.14				116.81
								Control	PGE2	PF-04418948	PGE2 + PF				Control	PGE2	L798601	L798601 + PGE2				Control	PGE2	BGC	PGE2 + BGC
	Control	PGE2	SC-1922	PGE2 + SC-1922			percentage	100	200.656	110.085	210.051			percentage	100	173.368	105.014	175.074			percentage	100	190	110.149	106.419
percentage	100	180.819	95.2547	170.33			error	8.40567	17.3493	11.1545	15.9689			error	9.66656	17.6719	12.5884	17.9003			error	10.8332	21.7327	8.67772	17.2504
error	10.3829	15.2028	10.4682	16.4034			n	4	3	3	3			n	3	3	3	3			n	3	3	3	3
n	4	4	4	4
														Control	Sulprostone	Butaprost
														87.9	69.97	79.91
														100	97.88	95.41
														112.1	125.79	110.91
														Control	Sulprostone	Butaprost
													percentage	100	97.8765	95.4074
													error	6.9891	16.1117	8.94649
													n	3	3	3

## Sheet: Fig 5
			Control	FTY	RpcAMP	RpcAMP+FTY			Control	PGE2	RpcAMP	RpcAMP + PGE2				Control	PMA	RpcAMP	RpcAMP + PMA
			95.97	190.48	92.78	96.8			95.97	154.95	92.49	81.4				83.6	228.31	88.14	76.94
			104.03	208.77	99.7	112.15			104.03	188.67	99.7	98.02				100	280.97	108.68	94.05
					106.62						106.91					116.4		129.23	111.17
			control	FTY	RpcAMP	RpcAMP+FTY			control	PGE 2	RpcAMP	RpcAMP+PGE 2				control	PMA	RpcAMP	RpcAMP+PMA
		percentage	100	199.627	99.7017	104.474		percentage	100	171.812	99.7017	89.7092			percentage	100	254.641	108.683	94.0547
		error	2.84741	6.46785	3.99642	5.42449		error	2.84741	11.9223	4.16109	5.87727			error	9.46654	18.6249	11.8561	9.88146
		n	2	2	3	2		n	2	2	3	2			n	3	2	3	3
			Cntrl	dbcAMP						Control	Indomethacin	dbcAMP	Indomethacin + dbcAMP
			78.77	149.55						74.92	63.59	135.34	64.43
			100	181.74						100	80.93	164.83	78.45
			121.23	213.93						125.08	98.26	194.32	92.46
			Cntrl	dbcAMP
		aver	100	181.738						control	Indomethacin	dbcAMP	indomethacin + dbcAMP
		error	12.2571	18.5867					percentage	100	80.9261	164.829	78.4454
		n	3	3					error	14.4871	10.0086	17.0273	8.09487
									n	3	3	3	3

## Sheet: Fig 6
			Control	FTY	Wort	Wort + FTY			Control	PGE2	Wort	Wort + PGE2
			93.1	154.48	83.53	86.67			94.8	223.97	106.73	70.12
			106.9	225.52	97	93.75			100	245.61	113.66	96.1
					110.47	100.83			105.2	267.25	120.59	122.08
			control	FTY	wort	wort+FTY			control	PGE2	wort	wort+PGE2
		percentage	100	190	97	93.75		percentage	100	245.61	113.659	96.0976
		error	4.8766	25.1198	7.78117	4.08536		error	3	12.4966	4	15
		n	2	2	3	3		n	3	3	3	3
			Control	PMA	Wortmannin	Wort + PMA			Control	dbcAMP	Wortmannin	Wort + dbcAMP
			85.4	184.12	80.02	85.77			74.92	133.73	68.21	78.11
			100	215.06	105.33	100.77			100	164	92	105
			114.6	246	130.64	115.77			125.08	194.27	115.79	131.89
			Control	PMA	Wortmannin	Wort + PMA			Control	dbcAMP	Wortmannin	Wort + dbcAMP
		percentage	100	215.06	105.328	100.768		percentage	100	164	92	105
		error	8.42871	17.8618	14.6167	8.66065		error	14.4815	17.4771	13.7387	15.5256
		n	3	3	3	3		n	3	3	3	3

## Sheet: Fig 7
		Control	FTY	PD	PD + FTY					Control	PGE₂	PD	PD + PGE₂
		77.52	164.33	91.94	176.9					79.04	176.44	95.14	161.19
		100	199.28	117.02	239.84					100	241.9	112.47	218.9
		122.48	234.23	142.11						120.96		129.79
		control	FTY	PD	PD+FTY					control	PGE 2	PD	PD+PGE 2
	percentage	100	199.285	117.024	208.369				percentage	100	209.211	112.465	190.097
	error	12.98	20.1932	14.4893	22.251				error	20.9613	32.7692	17.3202	28.9027
	n	3	3	3	2				n	3	2	3	2
